# Supplementary material for: Autophagy, Inflammation and Innate Immunity in Inflammatory Myopathies
Source: PLoS One. 2014 Nov 3;9(11):e111490. doi: 10.1371/journal.pone.0111490 (PMC4218755; doi:10.1371/journal.pone.0111490)
Supplement: Table S1 — List of antibodies used in this study. (XLS) [file pone.0111490.s002.xls]

## Sheet: Foglio1
Antibody (clone)	Company (product code)	Dilution or final concentration
Anti-LC3	Novus Biological (NB100-2220)	1:100
Anti-LC3 (166AT1234)	Abgent (AM1800a)	1:50
Anti-LC3B	Sigma (L7543)	1 mg/ml
Anti-GABARAP (EPR4805)	Abcam (ab109364)	1:500
Anti-TLR3 (M-300)	Santa Cruz Biotechnology (sc-28999)	1:20
Anti-TLR4 (H-80)	Santa Cruz Biotechnology (sc-10741)	1:20
Anti-HSP60 (human) (4B9/89)	Alexis Biochemicals (ALX-804-069-C100)	10 mg/ml
Anti-HSP60 (bacterial) (A57-B9)	Alexis Biochemicals (ALX-804-072-R100)	1:500
Anti-HMGB1	Abcam (ab18256)	1 mg/ml
Anti-HMGB2	Abcam (ab67282)	1 mg/ml
HLA-DR (TAL. 1B5)	Dako (M0746)	1:25
MHC-dev (RNMy2/9D2)	Novocastra (NCL-MHCd)	1:50
C5-b9 (aE11)	Dako (M0777)	1:25
